# Supplementary material for: Nontuberculous Mycobacterial Musculoskeletal Infection Cases from a Tertiary Referral Center, Colorado, USA
Source: Emerg Infect Dis. 2019 Jun;25(6):1075–83. doi: 10.3201/eid2506.181041 (PMC6537735; doi:10.3201/eid2506.181041)
Supplement: Appendix — Additional information about nontuberculous mycobacterial musculoskeletal infections, Colorado, USA. [file 18-1041-Techapp-s1.xlsx]

## Sheet: Appendix
Article DOI: https://doi.org/10.3201/eid2506.181041
Nontuberculous Mycobacterial Musculoskeletal Infection Cases from a Tertiary Referral Center, Colorado, USA
Appendix Table. Antimicrobial susceptibility of Mycobacteria species in patients with nontuberculous mycobacterial musculoskeletal infections, Colorado*
Case no.	Species	MIC value, µg/mL (susceptibility level)†
		AMK	AMC	AZM	FEP	CTX	FOX	CRO	CIP	CLR	DOX	GEN	IPM	KAN	LZD	MIN	MXF	RIF	RFB	TGC	TOB	SXT	STR	DCS	ETO	EMB		INH	CLO	CLO + AMK
1	M. abscessus
2	M. abscessus
3	M. abscessus	32 (I)					64 (I)		>8 (R)	2 (S)	>32 (R)		16 (I)		32 (R)	>16 (R)	>16 (R)					>16/304 (R)
4	M. abscessus	32 (I)	>32/16	<16 (S)	>32	>64	32 (I)	>64	8 (R)	0.5 (S)	>16 (R)	16 (R)	8 (I)	16 (S)	16 (R)	>8 (R)	>4 (R)			<0.25	8 (I)	>4/76 (R)							<0.5	<0.5/2.0
5	M. fortuitum	<1 (S)					32 (I)		<0.12 (S)	8 (R)	4 (I)		4 (S)		<1 (S)	2 (I)	<0.25 (S)					1/19 (S)
6	M. fortuitum	<1 (S)					32 (I)		<0.12 (S)		<0.12 (S)		<2 (S)		4 (S)	<1 (S)	>16 (R)					<0.25/4.8 (S)
7 (R ankle)	M. massiliense	32 (I)					64 (I)		>8 (R)	0.5 (S)	>32 (R)		8 (I)		32 (R)	>16 (R)	>16 (R)					>16/304 (R)
7 (L olecranon)	M. massiliense	32 (I)					64 (I)		>8 (R)	0.5 (S)	>32 (R)		16 (I)		32 (R)	>16 (R)	>16 (R)					>16/304 (R)
7 (L calf)	M. massiliense	<1 (S)					32 (I)		<0.12 (S)	>3 (R)	<0.12 (S)		8 (I)		8 (S)	<1 (S)	<0.25 (S)					0.5/9.5 (S)
8	M. intracellulare	8							>4 (R)	<4								4	<0.12				8			5			0.12
9	MAC, speciation unavailable								>4 (R)	<4							2 (R)	4	0.5				4	<25	>4	5			<0.12
10‡	M. intracellulare	4							2	0.25 (S)					8 (S)		0.5 (S)
10	M. intracellulare	16							>16.0	4					64.0 (R)		8.0 (R)	8	1				32			5			0.25
11§	M. intracellulare	16							2	2 (S)					8 (S)		0.5 (S)	8	<0.25							4
12§	MAC, speciation unavailable	8							16	4 (S)					32 ®		2 (I)	4	<0.25							8
13¶	M. gordonae	8							4	0.5					8		4	2	1			1938-02-01	16		10	4		2
14	M. marinum	<8 (S)	16/8	<16			64		<1 (S)		2 (I)		<2	<8	2		<0.5 (S)				4	<0.5/9.5 (S)							<0.5	<0.5/2
*Susceptibility levels are S, susceptible; I, intermediate; and R, resistant. If unspecified, Clinical Laboratory Standards Institute (CLSI) guidelines do not clearly establish susceptibility breakpoints for these agents. Susceptibility testing was performed by ARUP Laboratories, Salt Lake City, Utah, for samples from case-patients 1, 2, 5, 6, 7, 11, and 12; and at National Jewish Health for samp…
†Antimicrobial drugs tested used were AMC, amoxicillin/clavulanate; AMK, amikacin; AZM, azithromycin; CFZ, cefazolin; CIP, ciprofloxacin; CLO, clofazimine;.CLR, clarithromycin; CRO, ceftriaxone; CTX, cefotaxime; DCS, D-cycloserine; DOX, doxycycline; EMB, ethambutol; ETO, ethionamide; FEP, cefepime; FOX, cefoxitin; GEN, gentamycin; IPM, imipenem; KAN, kanamycin; LZD, linezolid; MXF, moxifloxacin; …
‡Imipenem breakpoints are tentative and should be interpreted as such, pending further information.
§For MAI, CLSI recommends testing and reporting only clarithromycin, moxifloxacin, and linezolid. The breakpoints for moxifloxacin and linezolid are tentative and should be interpreted as such, pending the accumulation of further information. There are no CLSI guidelines for other agents. Therefore, only the MIC is provided. Ethambutol, rifampin, and rifabutin MIC results are not reported because…
¶There are no CLSI guidelines for microbial resistance in M. gordonae, and so only MIC values have been provided for this patient.
